# Supplementary material for: Smartphone-Based Ecological Momentary Assessment of Well-Being: A Systematic Review and Recommendations for Future Studies
Source: J Happiness Stud. 2020 Oct 23;22(5):2361–408. doi: 10.1007/s10902-020-00324-7 (PMC8550316; doi:10.1007/s10902-020-00324-7)
Supplement: Supplementary file 1 — Supplementary file1 (XLSX 116 kb) [file 10902_2020_324_MOESM1_ESM.xlsx]

## Sheet: 1.Data_smartphone
Nr	Author	Title	Publication year	Study location	Number of participants	Age of participant	SD age ppt	Females %	Way of recruitment	Sample composition	Recruitment method	Power analysis	Incentives	Context of assessment	WB measure	Well-being measure full	Range answer	Mean WB	SD WB	Study duration (days)	EMA design (event, time, interval etc)	Signal	Times per day well-being measurd	Number of questions per EMA	Time completing questionnaire (seconds)	Time between prompts	Smartphone operating system	Application name	Objective data	Objective data in same app	Other measures	Number of datapoints	Average completion rate (red =calculated ourselves)	Completion rate	Average answerd EMA surveys	Average latency (time between prompt and answer)	Initial enrollement	analytical sample size	Attrition	Biased sample	Analyses	Limitations described in the paper
1	Killingsworth & Gilbert	A Wandering Mind is an Unhappy Mind	2010	USA	2250	34		41.2	freely available app for download.	population	anonymous	-	-	Mind wandering	Happiness/mood	How are you feeling right now?: very bad (0) to very good (100)	0-100	65		Up to participant or if 50 samples had been collected.	Time	Prompt by the app	3	3	-	-	iOS	Track Your Happiness	-	-	Activity question (list of activities) and a mind wandering question.		0.83	0.83		-	2250			-	multilevel regression with samples nested within persons	-
2	Bossmann, Kanning, Koudela-Hamila, Hey & Ebner-Priemer	The association between short periods of everyday life activities and affective states: a replication study using ambulatory assessment	2013	Germany	77	21.4	1.8	14.5	Sample from a larger study on workload and stress in students.	students	target	-	-	Physical activity	valence, calm, arousal	six items of the Multidimensional Mood Questionnaire (valence (unwell vs. well),calmness (relaxed vs. tense), and energetic arousal (tired vs. awake))	0-10	8.2		7	Time	Prompt by the app	every hour	6	-	1 hour	Research smartphone	Movisens	Accelerometer	no (separate accelerometer)	Physical activity.	807			10.5	-	77	62	0.194805	only 15% females	multilevel regression with samples nested within persons	First, the measurement time points were fixed. This can be problematic, if the levels of activity prior to the assessments show too little variation, decreasing the power of the assessment approach. Second, only university students were questioned, leaving out less educated or older people with a lower socio-economic status. Third, the assessment period covered only 1 day. Fourth, we primarily fo…
3	MacKerron & Mourato	Happiness is greater in natural environments	2013	UK	21947			45	Free available app, uk wide	population	anonymous	-	-	Natural environment	Happiness/mood	To what extent are you feeling happy?: (0 to 100)	0-100	66.4	21.6	Up to participant	Time	Prompt by the app	2	7	-	-	iOS	Mappiness	GPS	yes	Whom they are with, where they are, and what they are doing.	1138481	0.484	0.484	51.9	-		21947		young, high educated,	pooled OLS fixed effects regression	Causal pathways may run in both directions, such that people choose an environment partly according to their mood (for example, individuals who already feel unhappy may be less likely to leave the home to engage in physical activity or experience natural habitats), and people's moods are partly determined by their environment. . Our sample is limited to iPhone users who encounter the opportunity …
4	Poerio, Totterdell & Miles	Mind-wandering and negative mood: does one thing really lead to another?	2013	UK	24	24.17	2.9	45.8	personal contacts and referrals.	convenience sample	target	mentioned, not calculated	-	Mind wandering	Happiness/mood	How do you feel right now?’ 5-point scale (e.g.1 = Happy; 5 = Sad)	1-5			7	Time	Prompt by the app	12	7	-	-	Research smartphone	ESAMO (System for Experience Sampling on Mobiles)	-	-	Mind wandering, content, time orientation and current concerns	891 + 799 after	0.839	0.839		-				50% females	multilevel regression with samples nested within persons	It should be noted that this study cannot directly establish causality with respect to previous negative mood and mind-wandering. A third variable explanation could also be responsible for this relationship.
5	Von Haaren, Loeffler, Haertel, Anastasopoulou, Stumpp, Hey, & Boes	Characteristics of the activity-affect association in inactive people: an ambulatory assessment study in daily life.	2013	Germany	29	21.3	1.7	N/S	students of the electrical engineering and information technology department at a German University.	students	target	-	-	Physical activity	valence, calm, arousal	six items of the Multidimensional Mood Questionnaire (valence (unwell vs. well),calmness (relaxed vs. tense), and energetic arousal (tired vs. awake))	0-11	8.78	1.94	2	Time	Prompt by the app	every 2 hours	6	-	2 hours	Research smartphone	Movisens	Accelerometer	no (separate accelerometer)	Physical activity.	334			11.5172	-	29	29	0	-	within-subject correlations for the three affect dimensions with light activity, and then the mean correlation coefﬁcient	Different design: To get more active episodes, more days and more affect prompts have to be conducted. Multilevel
6	Doherty, Lemieux, & Canally	Tracking human activity and well-being in natural environmentsusing wearable sensors and experience sampling	2014	Canada	15	20-45		33.3	weekend visitors to The Pinery Provincial Park	park visitors	target	-	20 dollar	Nature	select emotion	Select the mood or emotion which best describes you at this moment				1	Time	Prompt by the app	every 35 min	14	73	-	Research smartphone	Two Java programs	GPS + accelerometer	No (one java program for GPS, one for ESM)	Where you are, what you are doing and who you are with.	177	0.68	0.68	10	-	15	15	0	-	-	the data from the two methods (automated activity tracking and ESM) can be combined to gain useful insights. The major limitation of this study was the small and fairly homogenous sample of participants. Although sufficient to illustrate the method and explore usability and data quality issues, the sample was not sufficient to allow in-depth analysis generalizable to a wider population
7	Ram, Conroy, Pincus, Lorek, Rebar, Roche, Coccia, Morack, Feldman & Gerstorf	Examining the Interplay of Processes Across Multiple Time-Scales: Illustration With the Intraindividual Study of Affect, Health, and Interpersonal Behavior (iSAHIB).	2014	USA	150	47.64	18.85	51	Purposively stratified sample by gender and across the adult life span	stratified sample	target	-	500 dollar	Social interactions	Happiness/mood	How do you feel right now? HAPPY” 0 (not at all) to 100 (strongly) scale	0-100	63.82	22	3x 21	Event	No prompt, participant initiated	Event.	27	-	-	Research smartphone	Application	-	-	Most recent social interaction	64112			427.4	-	150	136	0.0933333	All ages and 50% sexes	multilevel modeling framework	-
8	Randall & Rickard	Emotional outcomes of regulation strategies used during personal music listening: A mobile experience sampling study	2014	Australia	594	21.02	6.18	76.1	Advertisement across a range of mediums, including magazine articles and social media, and the Undergraduate Psychology Student Participant Pool at Monash University.	community sample/students	target	-	course credit	Music	grid	valence and arousal	1-7			14	Event	Event. Music	2	4	-	-	iOS	MuPsych	-	-	listening context, music variables, emotion regulation					-				much more females	aggregate scores for each participant and then the mean and correlational	A limitation of the current study is that it relies on subjective self-report of emotional experience, while emotion responses and regulation also involve behavioral and physiological aspects (Gross, 2001). These three components are not always congruent, so without convergence with additional measures, subjective reporting must be treated with some caution. In addition, future longitudinal resea…
9	Kanning, Ebner-Priemer, & Schlicht	Using activity triggered e-diaries to reveal the associations between physical activity and affective states in older adult’s daily living.	2015	Germany	74	60.1	7.1	49	600 randomly chosen addresses of individuals older than 50 years.	random sample	target	-	15 euro	Physical activity	valence, calm, arousal	Short Mood Scale (6 items: valence, calmness and energetic arousal		4.01	0.95	3	Event	Event. When the accelerometer measured a volume of physical activity that surpassed a predefined activity threshold (activity > 220 milli-g; 10-min moving average) or fell below a predefined inactivity threshold (activity < 10 milli-g; 10-min moving average).	Event.	6	-	-	Research smartphone	MyExperience	Accelerometer	no (separate accelerometer)	Physical activity.	1331			19.3	-	74	69	0.0675676	-	multilevel analyses	First, the sample included older individuals with a relatively high level of educational achievement (i.e., high school and university degrees). Individuals with high educational attainments are often healthier [52], more satisfied with life [53], and more physically active [54]. The relative low BMI of the subjects endorses the possibility of a selection bias. Second, the strength of an ambulato…
10	Stieger, Götz & Gehrig	Soccer results affect subjective well-being, but only briefly: a smartphone study during the 2014 FIFA World Cup	2015	Germany	213	24.5	8.4	58	word-of-mouth	convenience sample	target	-	course credit	Soccer	Happiness/mood	How is your well-being in general?: (0–100)	0-100	69.3	22	14	Time	Text messages	3	1	-	morning: 8:00 AM to 9:30 AM; noon: 12:00 PM to 16:00 PM; evening: 19:00 PM to 23:00 PM	Android	Well-being Science App	-	-	Behaviors regarding the World Cup: (1) whether the respondent had followed the World Cup, (2) whether s/he had watched the team’s first match against Portugal, (3) whether s/he had watched the team’s second match against Ghana, (4) and lastly, whether s/he had watched the team’s final group stage match against the US. Furthermore, we asked respondents about the intensity of support.	8382	0.937	0.937	39.4	-	213	213	0	more females	group difference and repeated measures anova	Firstly, the group sizes were far from equal, with many more participants following the World Cup than disinterested non-spectators. Secondly, we asked participants about their support in the German soccer team after the group phase and not before, i.e., it could be that the two wins of the German soccer team might have influenced participants’ support for the German team. Thirdly, with regard to…
11	Asselbergs, Ruwaard, Ejdys, Schrader, Sijbrandij & Riper	Mobile Phone-Based Unobtrusive Ecological Momentary Assessment of Day-to-Day Mood: An Explorative Study.	2016	The Netherlands	27			78	information flyers to students from the Vrije Universiteit Amsterdam	students	target	-	paid	Repeated measures	grid	two-dimensional construct comprising different levels of valence (positive/negative affect) and arousal. Levels on both dimensions were tapped on a 5-point scale scored from -2 to 2 (low to high). Because recent studies suggest that single-item mood measures can provide predictive information on the development of depressive symptoms (eg, [19]), we also added a one-dimensional mood question, whic…	-2/2 and 1-10	7	0.95	42	Time	Prompt by the app	5	2	-	3 hours	Android + iOS	eMate/iYouVU	multiple (call events (ie, time/date of the call, duration, and contact of both incoming and outgoing calls), short message service (SMS) text message events (ie, time/date and contact), screen on/off events (ie, time/date), app use (ie, what app was launched, when, and for how long), and mobile phone camera use)	no (iYouVU for objective)		4368	0.7704	0.7704	161.8	-	42	27	0.357143	more females, younger	forward stepwise regression (FSR), personalized prediction model	-
12	Bryson & MacKerron	Are you happy while you work?	2016	UK	26700			44.4	Free available app, uk wide	population	anonymous	-	-	Work	Happiness/mood	To what extent are you feeling happy?: (0 to 100)	0-100	66.27		Up to participant	Time	Prompt by the app	2	7	-	-	iOS	Mappiness	GPS	yes	Participants are also asked whom they are with, where they are, and what they are doing. GPS location determined.	1620220			60.7	-		26682		young, high educated,	pooled OLS fixed effects regression	-
13	Geiger, & MacKerron	Can alcohol make you happy? A subjective wellbeing approach	2016	UK	31302	35.1		N/S	Free available app, uk wide	population	anonymous	-	-	Alcohol	Happiness/mood	To what extent are you feeling happy?: (0 to 100)	0-100			Up to participant	Time	Prompt by the app	2	7	-	-	iOS	Mappiness	GPS	yes	Participants are also asked whom they are with, where they are, and what they are doing (list of activitiees: also drinking alcohol). GPS location determined.	2049120	0.484	0.484		-				young, high educated,	pooled OLS fixed effects regression	It is unclear whether the smartphone-based findings would be replicated if the study were repeated on a more representative sample.
14	Hendriks, Ludwigs, & Veenhoven	Why are locals happier than internal migrants? The role of daily life.	2016	Germany	150	21.7	3.1	82	Düsseldorf students for course credit and word-of-mouth communication to increase the heterogeneity of the sample	students/ convenience sample	target	-	lottery and course credit	Immigrants	Happiness/mood	How do you feel?' 1 (unhappy)-11 (happy)	1-11			14	Time	Prompt by the app	6	4	-	> 1 hour apart, 6x	Android + iOS	Happiness Analyzer	-	-	The multi-method study consists of three parts: (1) an online questionnaire (2) momentary assessments, and (3) day reconstructions. A brief questionnaire, including a range of measures of happiness and demographic questions, was purposively designed to obtain a baseline-estimate of a person’s happiness. ESM and DRM: What the person is doing. Where the person is. Who is with the person.	11455	0.91	0.91	76.4	-	198	150	0.242424	more females	aggregate scores for each participant and then the mean per group and OLS-regression	Another limitation was our sample; it was quantitatively limited, directed to a specific region, and included mostly females. We encourage future studies to check whether our results are generalisable to other regions, countries, and populations. A limitation in the measurement of happiness was that participants completed all six global subjective well-being scales consecutively, which lowers the…
15	Törnros, Dorn, Reichert, Ebner-Priemer, Salize, Tost, ... & Zipf	A comparison of temporal and location-based sampling strategies for global positioning system-triggered electronic diaries	2016	Germany	143	18		57.3	-	-	target	-	-	Sampling strategies	N/S	N/S				7	Time vs Time and distance vs Event (location based: land use) vs Location; land use and population density	Prompt by the app		N/S	-	-	N/S	movisensXS, PostgreSQL database	GPS	yes					70.91, 70.95, 63.87, 67.85	-	143			young	-	-
16	DeMasi, Feygin, Dembo, Aguilera, & Recht	Well-Being Tracking via Smartphone-Measured Activity and Sleep: Cohort Study	2017	USA	47	19.83	1.99	55.3	university community through the Experimental Social Science Laboratory (XLab)	students	target	-	-	Sleep	Happiness/mood	Energy and mood (unhappy-happy) 9-point Likert scales	1-9	5.17	1.63	56	Time	Prompt by the app	4	2	-	-	Android	Funf Open Sensing Framework app	Accelerometer	yes					160.5	-	106	53	0.5	-	mixed-effects linear models and personalized prediction models	Whether all of the participants’ relevant activity was tracked with smartphones during the study is another concern. There are limitations to activity recognition, especially when the smartphone is not in a fixed position, a participant is performing a nonstandard activity, or the phone is set down, for example, left in a gym locker.
17	Engelen, Chau, Burks-Young, & Bauman	Application of ecological momentary assessment in workplace health evaluation	2017	Australia	22	26-45		50	Via the Work Environment Study (WES)	population	target	-	-	Work	Happiness/mood	On a scale of 1 to 10, 1 being not at all and 10 being extremely, please rate the following emotions at this moment: Happy	1-10	6.3	1	5	Time	Prompt by the app	4	13	60	4x tussen 9-5	Own smartphone	LifeData RealLifeExp	-	-	Posture, musculoskeletal issues, task, social interactions, mood and perceptions of engagement and productivity	156	0.58	0.58	7	-	22	22	0	-	descriptives	Limitations of this feasibility study included the small sample size, and the academic setting, which could limit generalisability to other settings, and future studies should consider incentivising participants to increase the response rate.
18	Fujiwaraa, Lawton, & MacKerron	Experience sampling in and around airports. Momentary subjectivewellbeing, airports, and aviation noise in England	2017	UK				47	Free available app, uk wide	population	anonymous	-	-	Airport noise	Happiness/mood	To what extent are you feeling happy? (0 to 100)	0-100			Up to participant	Time	Prompt by the app	3	7	-	-	iOS	Mappiness	GPS	yes	Activity, social company, location					-				young, high educated,	pooled OLS fixed effects regression	-
19	Lathia, Sandstrom, Mascolo, & Rentfrow	Happier People Live More Active Lives: Using Smartphones to Link Happiness and Physical Activity	2017	UK	12838			43	Freely-available app, from the Google Play store	population	anonymous	-	-	Physical activity	grid	Grid (valence and arousal) and rated two mood adjectives. One of the mood adjectives was chosen from the same quadrant as the response on the grid. For example, if the user reported that their mood was negative in valence and high in arousal, then they were asked to rate one of the following adjectives, chosen at random: angry, hostile, afraid, anxious, or jittery. The second adjective was chosen…		19.4	6.54	Up to participant	Time	Prompt by the app	2	5	-	-	N/S	Mood-Tracking	Accelerometer	yes	Location, social interaction					-	12838			-	simple correlation/regression and then patterns, hourly behavior, clusters of low and high happiness, multilevel models	there are broad and specific limitations associated with collecting data from smartphone sensors. Carefully controlled experiments are the cornerstone of science, and data collected in the wild are inherently messy and harder to interpret than data obtained from lab-based observations. Thus, smartphone-based studies allow for examining phenomena in the real world at the expense of losing control …
20	Liddle, Wishink, Springfield, Gustafsson, Ireland, & Silburn	Can smartphones measure momentary quality of life and participation? A proof of concept using experience sampling surveys with university students	2017	Australia	40	23	3.15	80	Convenience sampling to students currently enrolled in a university degree.	convenience sample	target	-	-	Quality of life	Happiness/mood	In general, how is it going with you right now? (rated 1 very bad to 7 very good)	1-7			7	Time	Prompt by the app	6-8 (every second day)	5	-	6-8 in waking hours, no closer than 1 hour	Android	My Life Tracker	-	-	Location, social context, occupational category, activity enjoyment	391			9.8	-	45	40	0.111111	more females.	no participant level, multiple logistic regression	No individual factor, no taking into account the changes in scores for individuals over time
21	Triguero-Mas, Donaire-Gonzalez, Seto, Valentín, Martínez, Smith, ... & Ambròs	Natural outdoor environments and mental health: Stress as a possible mechanism	2017	Spain/UK/Netherlands/Lithuania	406	51	26	53.2	Study neighbourhoods were selected in each city. Within each neighbourhood, adults (18–75 years) were randomly recruited.	cluster sample	target	-	paid	Natural environment	Happiness/mood	Subscale of The MedicalOutcome Study Short Form: today have you felt you were a happy person?		84	17.18	7	Time (morning and evening)	No promp, self initiated	2	29	-	-	Android	CalFit	GPS + accelerometer	yes	questions on psychological wellbeing, somatisation, vitality, and sleep quality, environment etc)					-	431	406	0.0580046	-	linear regression, with covariates	We were unable to explore the differences by ethnic group. Moreover, the study sample size limited the statistical power to test for interactions and prevented stratification by several potential effect modifiers simultaneously. Moreover, our exposures, outcomes and mediators are not exactly temporally matched. We used the best measurement tools available, but they may induce measurement error to…
22	van der Krieke, Blaauw, Emerencia, Schenk, Slaets, Bos, ... & Jeronimus	Temporal dynamics of health and well-being: A crowdsourcing approach to momentary assessments and automated generation of personalized feedback. Psychosomatic medicine, 79(2), 213-223.	2017	The Netherlands	629	49.9	13	82	Freely available app. Launch was announced on local and national radio broadcast, television, during local podium discussions, in newspapers, and in magazines.	population	anonymous	-	-	Mental health	Happiness/mood	How are you feeling right now?: very bad (0) to very good (100)	0-100			30	Time	Text messages	3	43	180	6 hours	Android + iOS	HND	-	-	Baseline measures: PANAS, Depressive symptoms. Dairy: sleep, anxiety, depression, physical activity, context, stressfull events etc...	28264	0.5	0.5	45	11.6 min	629	629	0	more women, high education	mixed linear model and vector autoregressive analysis	The overrepresentation of women and higher educated people
23	van Wel, Huss, Bachmann, Zahner, Kromhout, Fröhlich, & Vermeulen	Context-sensitive ecological momentary assessments; integrating real-time exposure measurements, data-analytics and health assessmentusing a smartphone application	2017	The Netherlands	34	32		56	an online portal (www.proefbunny.nl).	online sample	target	-	paid	Health	Happiness/mood	stress and wellbeing (i.e.: feeling con-cerned, stressed, comfortable, tense) (1 to 6)	1-6			2	Event	Prompt by the app	9 (average events)	11	31	-	Android	ExpoMDiary	Exposure	no	health effects to RF-EMF exposure (i.e. having concentration difficulties, tired-ness, dizziness, headache, heavy feeling in the head). whether there were any other symptoms the participant was experiencing, and the current location of the participant.		0.74	0.74		28 sec	46	34	0.26087	-	descriptives	Limited by the small dataset and lack of information on current activities and/or behaviour of the participants
24	Wahl, Villinger, König, Ziesemer, Schupp, & Renner	Healthy food choices are happy food choices: Evidence from a real life sample using smartphone based assessments.	2017	Germany	38	24.47	5.88	73.7	University of Konstanz students	students	target	-	lottery and course credit	Food	Happiness/mood	Eating happiness		77.59		8	Event	Event, participant initiated	Event.	6	-	-	Own smartphone	movisensXS	-	-	before eating participants were asked to indicate the type of meal with the following fve options: breakfast, lunch, afernoon tea, dinner, snack. Afer each meal, participants were asked to rate their meal on three dimensions. They rated (1) how much they enjoyed the meal, (2) how pleased they were with their meal, and (3) how tasty their meal was.	1044	0.75	0.75	27.5	-	38	38	0	more females, well-educated	descriptives and group analyses	This neglects differences on the individual level and might be examined in future multilevel studies.
25	Zenk, Horoi, Jones, Finnegan, Corte, Riley, & Wilbur	Environmental and personal correlates of physical activity and sedentary behavior in African American women: An ecological momentary assessment study.,	2017	USA	97			100	Purposefully sampled African American women	specific sample	target	a priori calculated, moderate effect size (approximately 0.40) based on the following assumptions: power = 0.80, two-sided alpha = 0.05, intraclass correlation 0.4 (typical in EMA studies)	100 dollar	Physical activity	PANAS	PANAS (mark all that apply)		0.65		7	Time	Prompt by the app	5	19	-	3 hours	Research smartphone	N/S	Accelerometer	no (accelerometer on waist band)	MVPA and sedentary behavior, environmental and personal factors		0.703	0.703	26.6	-	102	97	0.0490196	-	multivariable regression models with random effects for each participant	First, the nonprobability convenience sample used limits the generalizability of the findings. Second, because the sample engaged in few MVPA bouts of at least 10 minutes, we did not condition the MVPA measure on bouts. This could mean that the MVPA measure more often reflected MVPA accumulation throughout the day rather than purposeful exercise bouts. Third and relatedly, because the sample was …
26	Bakolis, Hammoud, Smythe, Gibbons, Davidson, Tognin, & Mechelli	Urban Mind: Using Smartphone Technologies to Investigate the Impact of Nature on Mental Well-Being in Real Time	2018	UK	108	31.1	11.1	75	Freely available app, recruited over a period of 8 months using the project-related website and social-media platforms.	population	anonymous	-	-	Environment	WB scale	Warwick-Edinburgh Mental Well-Being Scale (14 questions)				7	Time	Prompt by the app	7	20	120	-	Android + iOS	Urban Mind	GPS	yes		3013	0.61	0.61		-	108	108/64/25		more female, high educated	random intercept linear models	Observational rather than an experimental design, it was not possible to establish whether the observed associations between nature and mental well-being reflect a direct causal impact of the former on the latter. Second, relied on self-reports, which are known to be prone to potential bias (Shiffman 2014). hird, our sample comprised smartphone users with higher-than-average levels of education a…
27	Beute, & de Kort	The natural context of wellbeing: Ecological momentary assessmentof the influence of nature and daylight on affect and stressfor individuals with depression levels varying from none to clinical	2018	The Netherlands	59	33	13.7	66.1	Brochures distributed at mental health institutes, and through a local participant database.	local database	target	a priori power analysis, based on pilot study	paid	Nature and daylight	Happiness/mood	How do you feel at this moment? Scale from 1-7. 12 mood items: happy	1-7			6	Time	Prompt by the app	8	45	-	between 30 min-3 hours	Research smartphone	EMA application	-	-	Environmental characteristics checklist, stress, rumination, worry, momentary health, mental/physical activity, amount of social interaction and whether they were currently enjoying leisure time	2198	0.8	0.8	38.5614	-	59	57	0.0338983	more females	three-level Hierarchical Linear Model (HLM)	From the present results it is unclear whether exposure to nature and daylight caused changes in mood and stress levels, or whether people are exposed to these types of environments more when they are in a particular mood. Investigating intra-individual and time-series patterns could shed more light on temporal relations between environmental exposure and restorative outcomes . the choice for mea…
28	Birenboim	The influence of urban environments on our subjective momentary experiences	2018	Israel	91	26.01	3.13	59.8	Jewish students	students	target	-	-	Urban	Happiness/mood	how happy do you feel right now?				4x 7	Time/location based	Prompt by the app	4	21	-	-	N/S	Developed for this research	multiple (GPS data, time of day, temperature, neighborhood)	yes	how secure/comfortable/annoyed do you feel right now? Characteristics of the situation, type of place, activity and social company and define the characteristics of the immediate environment (10 adjectives).	5256	0.516	0.516	57.8	-		91		more females	multilevel models	Additional personality traits should be considered in future studies. Finally, more affective psychological approaches to the study of experience should be examined. A more heterogeneous sample, might allow us detecting socio-demographic characteristics that are relevant in determining momentary experiences. It is also advisable to conduct cross-national and/or other cross-cultural comparative st…
29	Gloor, Colladon, Grippa, Budner, & Eirich	Aristotle Said “Happiness is a State of Activity”—Predicting Mood Through Body Sensing with Smartwatches.	2018	Germany/USA	17	23-56		70	A voluntary response sample	voluntary response sample	target	-	-	Personality	other	How do you feel?”; a four-outcome grid in the two dimensions “Pleasance” and “Activation”				49	Time	Smartwatch signal	4-7	3	-	-	own smartphone	Happimeter	multiple (body sensing data such as acceleration, heart rate, light level data, and location, through the GPS sensor)	yes						-	17			Biased sample	simple correlations and multilevel logit models	In the future, we plan to include also context-based variables such as: with whom individuals are spending their time, whether they are working or are retired, sick or healthy, as well as weather conditions which helps control for the correlation between lighting and reported mood. small sample (17 participants) that was non-randomly selected
30 (sample 2013)	Ludwigs, Lucas, Burger, Veenhoven, & Arends	How Does More Attention to Subjective Well-Being Affect Subjective Well-Being?	2018	Germany	90	21.95	4.63	83.7	psychology students of Heinrich-Heine University Düsseldorf	students	target	-	lottery	Attention to WB	Happiness/mood	SWB on a smiley scale between 0-10.	0-10			14	Time	Prompt by the app	6	6	30	6 per day	Android	N/S	-	-						-	134	90	0.328358	more females, high educated	repeated-measures MANCOVA controlling for covariates, group effect	the follow-up was too short to capture a possible sleeper effect. Deferred effects are likely to exist if heightened awareness of how well one feels affects the level of subjective wellbeing though major life choices, such as the awareness that one feels not well in the presence of one’s spouse leading to the decision to divorce. Such decisions take time, and they may be taken years after one has…
30 (sample 2016)	Ludwigs, Lucas, Burger, Veenhoven, & Arends	How Does More Attention to Subjective Well-Being Affect Subjective Well-Being? 2	2018	Germany	120	21.43	4.26	84.2	psychology students of Heinrich-Heine University Düsseldorf		target	-		Attention to WB	Happiness/mood	SWB on a smiley scale between 0-10.	0-10			14	Time	Prompt by the app	4		-	4 per day	Android + iOS	Developed for this research	-	-						-	105	63	0.4			-
31	Maekawa, Anderson, de Brecht, & Yamagishi	The effect of mood state on visual search times for detecting a target in noise: An application of smartphone technology.	2018	Japan	33	20-35		24.2	-	N/S	target	a priori power analysis in G Power, power = 0.8, a medium effect size = 0.3 and a sphericity correlation value = 0.7	paid	Visual processes	Happiness/mood	happiness level (0-10)	0-10			14	Time	No prompt, self initiation 3 times a day	3	8	-	3 times	iOS	Visual Search	-	-	visual search tasks, sleepiness, stress, smartphone use and face to face communication	1320	0.95	0.95	40.3	-	33	33	0	more males	mean scores divided in three groups, repeated measures ANOVA	-
32	von Stumm	Feeling low, thinking slow? Associations between situational cues, mood and cognitive function	2018	154 countries/ 56 in analysis sample.	770	35.38	1.29	31	freely available app for download.	population	anonymous	-	-	Cognitive capacities	positive affect	6 items (happy, relaxed, awake and nervous, distressed, irritable) on 1-5 scale	1-5			Up to the participant. 16615 (registration sample), 770 (analysis)	Time	Prompt by the app	1-4	57	120	1-4x in self defined hours	iOS	moo-Q	-	-	short-term memory, processing speed, working memory, and information about users' surroundings (whom they were with, where they were, eat.slep enough)	17735			23	-	24313	770	0.96833	more males	mixed level linear effects modelling	-
33	Wouters, Jacobs, Duif, Lechner, & Thewissen	Affect and between-meal snacking in daily life: the moderating role of gender and age.	2018	The Netherlands	269	35	8.91	73	via social media, websites and newsletters, and within the networks of several master thesis students	convenience	anonymous/target	-	lottery	Snacking	PANAS	PANAS: I feel cheerful’, ‘I feel relaxed’, I feel content’ and ‘I feel happy’		5.32	0.78	7	Time	Prompt by the app	10	12	-	10 times	Android	SnackImpuls	-	-	Negative affect, between-mea snacking, which nacks,	14330	0.69	0.69	53.2714	-	382	269	0.295812	more females, high educated	multilevel linear techniques	First, the sample of the current study was not representative of the general population. affect and between-meal snacking were assessed using self-reports, which are vulnerable to incomplete data and/or underreporting. . the outcome measure in the current study was energy intake (kilocalories), which ultimately is the crucial contributor to overweight and obesity. However, since main meals were n…
34	Yang, Ryu, Han, Oh, & Choi	Ecological Momentary Assessment Using Smartphone-Based Mobile Application for Affect and Stress Assessment.	2018	South Korea	97	37.7	10.8	5.2	A convenient sample was drawn from police officers	convenience	target	-	paid	Repeated measures	positive affect	Positive affect ( 9 questions)		18.34	4.57	7	Time	Prompt by the app	4	25	150	4 times	Android	N/S	-	-	Stress, shift of work, what they o, whom they are with and where they are.	1629	0.6	0.6		-	97	97	0	more males	descriptives	The medium completion rate may be related to the job characteristics of police officers, who sometimes work at the site.
35	Zhang, Li, Chen, & Lu	MoodExplorer: Towards Compound Emotion Detection via Smartphone Sensing	2018	China	30	18-30		57	recruited students	students	target	-	gift (tshirt)	Emotion detection	select emotion	What emotions have you experienced in the last few hours?				30	Time	Prompt by the app	3	6	-	-	Android	MoodExplorer	multiple (GPS data, screen, Wifi signals, microphone, light and accelerometer, gyroscope)	yes	objective data					-	42	30	0.285714	-	personalized prediction model	First, smartphone-based sensing is unobtrusive but intermittent and coarse-grained. Since the users may not carry the smartphones all day long, the sensing data only reflects parts of the human activities.
36	Bejarano, Cushing & Crick	Does context predict psychological states and activity? An ecological momentary assessment pilot study of adolescents	2019	USA	26	15.96	1.56	42.3	through the community in a rural Midwestern city.	community	target	a post-hoc power analysis (power=0.18)	-	Environmental context and physical activity	PANAS	5 items PANAS: 1-5 scale	1-5	12.66	4.77	20	Time	Prompt by the app	4	16	180	2 hours	Research smartphone	PETE App	Accelerometer	no (accelerometer)	Context (location, vegetation, traffic, safety, weather), activity, energy, sedentary	91	0.875	0.875	3.5	-	30	26	0.133333	-	multilevel models	Low diversity in SES, small sample size at the person level and inconsistency of weekdays vs. weekend days and times of surveys across participants			Within-person vegetation(i.e., being around more trees and plants than an individual typicallyreports) was also significantly related, such that being in proximity tomore vegetation was associated with higher positive affect (β= 0.21,p< .01). Within-person traffic (i.e., being around more traffic than anindividual typically reports) was also significantly related, such thatbeing in proximity to m…
37	Duif, Thewis, Wouters, Lechner, & Jacobs	Associations between affect and alcohol consumption in adults: an ecological momentary assessment study	2019	Netherlands	162	36.07	9.23	67.2	drawn from a comprehensive study in the Netherlands investigating snacking behavior in a community sample	community	target	-	-	Alcohol	PANAS	‘I feel cheerful’, ‘I feel relaxed’, ‘I feel content’, and ‘I feel happy’	1-7	5.35	0.92	7	Time	Prompt by the app	10	12	90	90 min	Android + iOS	SnackImpuls	-	-		9025	0.72	0.72		-				more females	multilevel models	nonstandard method of assessing alcohol use, without any biological verification, and need to take into account that self-reports of alcohol consumption may be biased . Mohr et al. collected EMAs on affect thrice daily, while Peacock et al. sampled data event-contingent. Our 72% compliance rate was lower than in the studies of Simons et al.), Dvorak et al., Mohr et al. and Peacock et al. (complia…
38	Giurgiu, Koch, Ottenbacher, Plotnikoff, Ebner-Priemer, & Reichert	Sedentary behavior in everyday life relates negatively to mood: An ambulatory assessment study.	2019	Australia, Germany	86	33.7	9.3	62.8	University employees from two locations	employees	target	-	-	Physical activity and sedentary behavior	valence, calm, arousal	six item short scale: unwell/well, discontent/content, without energy/full energy, tired/awake, tense/relaxed, agitated/calm				5	Mixed (time and event)	Prompt by the app	10	6	90	40-100 min	Research smartphone	movisensXS	Accelerometer	no (separate accelerometers)	physical behavior, sedentary behavior	4040	0.755	0.76	47	-	92	86	0.0652174	more females	multilevel models	First, the study devices (smartphone and accelerometers) were not water‐ or shockproof and therefore could not be worn during all types of physical behaviors (e.g., swimming). Second, we included university employees as this population is at high risk of sedentary behavior. Although this decision might have maximized the effects of interest, we cannot generalize our findings to other populations;…
39	Griffiths, & Stefanovski	Thinspiration and fitspiration in everyday life: An experience sampling study. Body image, 30, 135-144.	2019	Australia	128	19.47	2.89	78.7	-	students	target	-	-	Fitness/body image	Happiness/mood	How happy are you feeling right now?	0-100	52.03	14.56	7	Time	Prompt by the app	6	10	-	-	Android + iOS	LifeData	-	-	Body satisfaction, exposure to thinspiration and fitspiration		0.78	0.78	32.24	-				young and women	multilevel random effects regression models	First and foremost, we are not able to ascertain what, exactly, participants were seeing when they reported exposures to thinspiration and fitspiration. No passive collection of screen data. our questions assessing negative and positive affect were (a) not exhaustive measures of these constructs, and (b) different to other published operationalisations of these constructs. Third, we cannot precis…
40	Itzhacki, Te Lindert, van der Meijden, Kringelbach, Mendoza, & Van Someren	Environmental light and time of day modulate subjective liking and wanting.	2019	The Netherlands	27	23.7	3.8	51.9	by mouth and advertisement	convenience	target	-	-	Environmental light and time of day	positive affect	positive and negative mood adjectives of the Daytime Insomnia Symptom Scale: 5 positive items. Relaxed, energetic, calm, happy, efficient. 5 negative items: anxious, stressed, tense, sad, irritable.		64.9	8.2	7	Time	Prompt by the app	9	22	-	between 16 min-3 hours	Research smartphone	movisensXS software	light	no (sensor on clothes)	Liking and wanting smells, activities etc	1102	0.648	0.648	44.08	-	27	25	0.0740741	-	mixed effects regression	Only addressed subjective liking and wanting. Not included individual differences.			Positive mood and negative mood yielded ICCs of 0.65 0.06 (0.52, 0.75) and 0.67 0.06 (0.55, 0.77), indicating a larger between-subjects then within-subject contribution to the variance in positive and negative mood.
41	Nauta, aan het Rot, Schut, & Stroebe	Homesickness in social context: An ecological momentary assessment study among 1st-year university students.	2019	The Netherlands	82			67	First-year students of the Bachelor in Psychology program	students	target	-	course credit	Homesickness	positive affect	Ratings on happy, pleased, joyful and enjoyment/fun				14	Event	No promp, right after each interaction	Event.	10	-	-	N/S	TEMPEST application	-	-	Affect items, during the interaction	3365			46	-	109	82	0.247706	more females	mixed models	Overall levels of homesickness may have been low in the current sample, as people who are more easily homesick may be less likely to leave home (van Vliet, 2001). Further, mental health problems were not assessed, limiting our conclusions to momentary affect. Furthermore, no causal relations can be drawn from our data.
42	O'Donnell, Richardson, Fuller-Tyszkiewicz, Liknaitzky, Arulkadacham, Dvorak, & Staiger	Ecological momentary assessment of drinking in young adults: An investigation into social context, affect and motives. Addictive Behaviors.	2019	Australia	83	21.42	3.09	75.9	-	community	target	-	-	Alcohol	PANAS	PANAS": Happy”,“Relaxed,“Irritate	0-5	2.93	1.05	21	Time	Prompt by the app	3	13	-	-	iOS	Instant Survey	-	-			0.43	0.43		-	83	83		more females	multilevel hurdle model, aggregated per day	For EMA studies that intend to examine occasions of both alcohol and non-alcohol consumption, it is recommended that the user is explicitly instructed, during the onboarding stage, to respond to the app as frequently as possible, irrespective of their drinking status. This instruction was not specifically articulated in the present study which may have created the expectation that responses were …
43	Schultchen, Reichenberger, Mittl, Weh, Smyth, Blechert & Pollatos	Bidirectional relationship of stress and affect with physical activity and healthy eating.	2019	Germany	56	23.5	2.6	21.6	by email list announcement, notices, and word of mouth to participate in the EMA study	community	target	-	-	Physical activity nd healthy eating in exam time	positive affect	12 different emotions (0-100): six positive (active, cheerful, enthusiastic, relaxed, calm, and awake) and six negative emotions (depressed, bored, irritated, dissatisfied with self, worried, and nervous/stressed)	0-100	40	17.7	7	Time	Prompt by the app	6	17	-	2,5 hour	Android + iOS	PsyDiary app	-	-	Stress, physical activity, eating episodes	1803	0.842	0.842	35.4	-	56	51	0.0892857	more females	hierarchical linear models	in order to capture naturalistic stress experiences; other sampling strategies might also be informative (see Smyth, Juth, Ma, & Sliwinski, 2017) to further generalize findings to varying stressors or non-stressful life periods. Second, the choice of data segmentation and related lags (2.5 hrs) might influence our results and limit generalizability to longer or shorter time frames. Third, an incl…
44	Seresinhe, Preis, MacKerron, & Moat	Happiness is greater in more scenic locations	2019	UK	15444			48	free downloadable app	population	anonymous	-	-	Environment, Scenic, beautiful locations	Happiness/mood	To what extent are you feeling happy?: (0 to 100)	0-100			Up to participant	Time	Prompt by the app	2	7	-	-	iOS	Mappiness	GPS	yes	Whom they are with, where they are, and what they are doing.	138407			8.96186	-		15444		young, high educated,	pooled OLS fixed effects regression	A first limitation relates to how users of Scenic-Or-Not may have interpreted the core construct of ‘scenic’. We do not know how our results may have varied if the users had been asked to rate the photographs for ‘beauty’ or ‘attractiveness’. A second limitation is that our study focuses on a momentary measure of everyday happiness, rather than a broader analysis of subjective wellbeing. Subjecti…
45	Stieger & Reips	Well-being, Smartphone Sensors, and Data from Open-access Databases: A Mobile Experience Sampling Study	2019	Germany	213	24.5	8.4	58	recruited by word of mouth from a community in southern Germany through friends, relatives, and friends of friends of several research assistants	community	target	-	-	Fluctuations	Happiness/mood	How is your well-being in general?”: (0–100)	0-100	69.2	21.9	14	Time	Text messages	3	1	-	-	Android	Well-being Science App	GPS	yes		8474	0.873	0.873	38.4	-	213	213	0	-	mixed effects model	Smartphone apps need to be programmed. Because we used only smartphones with an Android operating system, our results can basically not be generalized to participants owning a smartphone with a different operating system. e did not use a response window
46	Triantafillou, Saeb, Lattie, Mohr, & Kording	Relationship Between Sleep Quality and Mood: Ecological Momentary Assessment Study	2019	USA	208	39.3	10.3	80.8	Emails to panels with links to the screener questionnaire	online	target	-	up to 270 dollar	Sleep quality	Happiness/mood	Mood: 0 (extremely poor), 1 (very poor), 2 (poor), 3 (a bit poor), 4 (neither), 5 (a bit good), 6 (good), 7 (very good), and 8 (extremely good)	0-8	5	1.49	42	Time	Prompt by the app	2	6	-	6 hours	Android	Purple Robot	multiple (GPS, accelerometer, light, microphone, call and sms events and wifi. )	yes	Sleep quality, stress, energy, focus, physical activity and weather. Day of the week and type of day	-				-	208	206	0.00961538	more females	mixed effects model	First, the study sample is not necessarily entirely representative because of the study design (eg, only Android users) and recruitment procedure (eg, use of a data survey company). Finally, we cannot exclude the possibility of additional unmeasured confounders in our analyses, such as social interactions, drug and alcohol consumption, or receiving mental health care. In addition, physical activi…
47	Glasgow, Le, Geller, Fan,& Hankey (2019)	How transport modes, the built and natural environments and activities influence mood: A GPS smartphone app study	2019	USA	229	32.67	10.5	55.1	recruited via multiple channels: a commercial survey panel, Amazon Mechanical Turk, recruiting booths at public locations, mass emails and mailing lists at universities in the designated areas, neighborhood associations, and transportation advocacy groups.	online	target	-	a raffle to win $50 dollar Amazon gift cards	Transport	Happiness/mood	Happy, cheerful, optimistic, pleased, interested	-5 - 5			7	Event	After each trip, or push signal evening	N/A		-	-	Android	Daynamica	GPS + accelerometer	yes	their mode of transport, purpose of travel, activities conducted during travel,	4078	-	-	-	-	594	206	0.653199	young, students or full-time employed	mixed effects model	Train trips had to be excluded due to technical issues. Measures of the built environment were lacking. Lastly, most trip surveys were not immediately completed after the trip.
48	Giurgiu, Plotnikoff, Nigg, Koch, Ebner‐Priemer, & Reichert (2020)	Momentary mood predicts upcoming real-life sedentary behavior	2020	Australia/Germany	80	33.9	9.5	65	University employees from two locations	employees	target	-	-	Physical activity and sedentary behavior	valence, calm, arousal	six item short scale: unwell/well, discontent/content, without energy/full energy, tired/awake, tense/relaxed, agitated/calm				5	Mixed (time and event)	Prompt by the app	10	6	90	40-100 min	Research smartphone	movisensXS	Accelerometer	no (separate accelerometers)	physical behavior, sedentary behavior	4556	0.77	0.77	44.03	-	92	80	0.130435	more females	multilevel models
49	Johannes, Meier, Reinecke, Ehlert, Setiawan, Walasek, ... & Veling(2020)	The relationship between online vigilance and affective well-being in everyday life: Combining smartphone logging with experience sampling	2020	Netherlands	75	21.9	2.5	70.7	from a Dutch univeristy	students	target	-	15 euro	Online vigilance	Happy	At this moment, I feel happy		5.02	1.03	5	Time	Prompt by the app	8	18	-	at least 45 min	Android	PACO	Phone use	yes	how much were you thinking about mediated interactions?, pleasantness of thoughts, behavioral reactibility as the average time participants took to open a notification from a social app	-	0.6	0.6	-	-	111	75	0.324324	university students	multilevel models	Possible lack of power, operationalizations of online vigilance.
50	Kondo, Triguero-Mas, Donaire-Gonzalez, Seto, Valentín, Hurst, ... & Swart (2020)	Momentary mood response to natural outdoor environments in four European cities	2020	Spain/UK/Netherlands /Lithuania	368	51	33.6	52	Study neighbourhoods were selected in each city. Within each neighbourhood, adults (18–75 years) were randomly recruited.	cluster sample	target	-	paid	Natural environment	Happiness/mood	Subscale of The MedicalOutcome Study Short Form: today have you felt you were a happy person?				7	Time (morning and evening)	No promp, self initiated	2	29	-	-	Android	CalFit	GPS + accelerometer	yes	questions on psychological wellbeing, somatisation, vitality, and sleep quality, environment etc)	2614			4.1	30% within 10 min	431	368	0.146172	more females	multilevel models	Dynamic structure equation modeling could be more beneficial than our approach. No inclusion of physical acitivity data.
51	Ryu, Yang, & Choi (2020)	Evaluating real-time momentary stress and affect in police officers using a smartphone application	2020	South Korea	89	37.2	10.5	5.6	A convenient sample was drawn from police officers	convenience	target	-	paid	Work stress	Positive affect	I feel cheerful, satisfied, relaxed, and am generally feeling well.	1-7			7	Time	Prompt by the app	4	25	150	at least 3 hours	Android	N/S	-	-	Stress, shift of work, what they o, whom they are with and where they are.	1613	0.647	0.647		38 min	97	89	0.0824742	more males	correlations, multilevel models	The medium completion rate may be related to the job characteristics of police officers, who sometimes work at the site.
52	Schilling, Herrmann, Ludyga, Colledge, Brand, Pühse, & Gerber (2020)	Does Cardiorespiratory Fitness Buffer Stress Reactivity and Stress Recovery in Police Officers? A Real-Life Study	2020	Switzerland	173	38.6	10.1	35.8	recruited from the police force	convenience	target	-	-	Work stress	Positive affect	PANAS	1-5			2	Time	Prompt by the app	8	14		-	Research phone	MovisensXS	heart rate variability	no	stress, heart rate		0.809	0.809	6.5		201	173	0.139303	more males, young	mixed effects model	controlling for extraneous variables was not feasible
53	Yang, Huh, Mason, Belcher, Kanning, & Dunton (2020)	Mother-child dyadic influences of affect on everyday movement behaviors: evidence from an ecological momentary assessment study	2020	USA	185	41.03	5.86	100	Mother’s and Their Children’s Health (MATCH) study	cohort study	target	-	-	Physical activity	Happiness/mood	How (1) happy, (2) calm/relaxed were you feeling?	1-4			7	Time	Prompt by the app	8		120-180 sec	at least 1 hour	Android	N/S	Accelerometer	no	physical acivity, sedentary time	9315	0.803	0.803				185			multilevel models
				mean	2212.15	30.8444		57.3731											mean	12.8409		mean	4.97561	13.12	104.923						mean	147503	0.716419	0.716575	52.1394		1048.42	1617.23	0.171393
				sd	6687.55	10.5431		21.4079											sd	12.8261		sd	2.86782	11.835	50.4768						sd	466016	0.140958	0.141005	77.8084		4127.2	5609.1	0.207898
				mode	150	24.5		58											mode	7		mode	2	6	90						mode	#N/A	0.484	0.484	#N/A		213	213	0
				median	97	31.1		57.15											median	7		median	4	7.5	90						median	4040	0.745	0.745	38.4807		102	86	0.0933333
				min	15	15.96		5.2											min	1		min	2	1	30						min	91	0.43	0.43	3.5		15	15	0
				max	31302	60.1		100											max	56		max	12	57	180						max	2049120	0.95	0.95	427.4		24313	26682	0.96833

## Sheet: 2.Review_other-devices
Keywords
Search Term 1	Search Term 2	Search Term 3
Momentary assessment/measures	(Subjective) well-being	palm pilot
Experience sampling	(Subjective) wellbeing	palm
Ecologic(al) momentary assessment	Quality of Life	hand held computer
Ambulatory assessment	Satisfaction with Life	personal digital assistant
Ambulatory monitoring	Happiness	PDA
Ambulatory measures	Positive affect	EMA device
Moment-to-moment measures
PRISMA Flow Diagram

## Sheet: 3.Data_other-devices
Nr	Author	Title	Publication year	Study location	N participants	Age of participant	SD age ppt	Females %	Sample composition	Recruitment method	Incentives	Context of assessment	WB measure	Well-being measure full	Range answer	Study duration (days)	EMA design	Times per day well-being measurd	Number of questions per EMA	Time completing questionnaire (seconds)	Data collection device	Objective data	Other measures	Number of datapoints	Completion rate	Average answerd EMA surveys	Initial enrollement	analytical sample size	Attrition	Biased sample	Result
1	Shiffman, Gwaltney, Balabanis, Liu, Paty, Kassel, ... & Gnys	Immediate antecedents of cigarette smoking: an analysis from ecological momentary assessment	2002	USA	304	44.1	10	57	smokers		$50	smoking	positive affect			7	Time + Event	5			palm-top computers: ED	no	smoking		0.91						No relation smoking and positive affect
2	Yip	Sources of situational variation in ethnic identity and psychological well-being: a Palm Pilot study of Chinese American students	2005	USA	62	19.2	1.1	54.8	Chinese American students	convenience: personal contacts and snowball sampling methods		ethnicity	positive affect	happy , joy, calm	1-5	7	Time	6	40	120	Palm Pilot device	no	self esteem, stable ethnic identity, etnic saliency		0.7		67	62	0.0746269		Ethnic saliency was positively correlated to positive affect
3	Ilies, Dimotakis, & Watson	Mood, Blood Pressure, and Heart Rate at Work: An Experience-Sampling Study	2010	USA	67	42.58	9.44	80	university employees			work	positive affect	PANAS	1-5	14	Time	4			PDA	yes ( automated cardiovascular monitors)	blood pressure	1937	0.723		71	67	0.056338		Positive affect did not correlate with blood pressur, either systolic (SBP) or diastolic (DBP) (r= .01 and r =.01)
4	Johnston, Jones, Charles, McCann, & McKee	Stress in nurses: Stress-related affect and its determinants examined over the nursing day.	2013	UK	233	39.1		87.3	nurses			stress	positive affect	PANAS		3 shifts	Time			50	PDA	no	stress		0.811		254	233	0.0826772		Demand and work effort was associated with an increase in positive affect
5	South & Miller	Measuring momentary stress, affect, and cognition: Relationships with the internalizing and externalizing spectra.	2014	USA	78	20.8	2.23	71	students	campus, flyers	$30	stress	positive affect	PANAS	1-5	7	Time	5			palm pilot	no	stress, internalizing problems, externalizing problems	1913.73	0.701		89	78	0.123596	mainly female college students	Internalizing was negatively correlated with positive affect (b=-.02). Higher ratings of Distress were associated with less PA (-0.10), while Coping (.12) and Control (.06) were associated with more PA.
6	Juth, Dickerson, Zoccola, & Lam	Understanding the utility of emotional approach coping: evidence from a laboratory stressor and daily life	2015	USA	124	20	2.07	56	students	campus students		emotional approach coping	positive affect	PANAS	1-5	5	Time	6			palm pilot	no	coping		0.73		124	117	0.0564516	mostly women of Asian descent	Individuals with higher EAC (emotional approach coping) reported more positive affect on a daily basis (b=.020 (.006))
7	Elavsky, Kishida, & Mogle	Concurrent and lagged relations between momentary affect and sedentary behavior in middle-aged women	2016	USA	121	51.5		100	women			sedentary behavior	positive affect	PANAS	1-100	15	Time	4			personal digital assistant device	yes (accelerometer)	sedentary behavior	5488	0.817	48.8	121	112	0.0743802		Greater concurrent positive affect was associated with fewer minutes spent being sedentary (β = −.31, p < .01). Neither lagged positive nor negative affect predicted later SB, however, more sedentary minutes predicted lower positive affect at the next occasion (β = −.04, p < .01).
8	Dvorak, Waters, MacIntyre, & Gwaltney	Affect, craving, and cognition: An EMA study of ad libitum adolescent smoking	2018	USA	154	16.57	1.12	38.9	adolescent daily smokers	target		smoking	positive affect	mean of Cheerful and Excited		4.2	Time + Event	8			hand-held personal computer (the Teen Electronic Diary [TED])	no	craving	7170	0.881	8.6		154			Momentary positive affect was directly associated with event-level smoking
				mean	142.875	31.7312		68.125							mean	8.45714		5.42857						mean	0.784125			mean	0.0780116
				st dev	85.8145	13.9376		20.1261							st dev	4.2813		1.39728						st dev	0.0825356			st dev	0.0247341
				min	62	16.57		38.9							min	4.2		4						min	0.7			min	0.056338
				max	304	51.5		100							max	15		8						max	0.91			max	0.123596

## Sheet: 4.Checklist1
van Roekel, E., Keijsers, L., & Chung, J. M. (2019). A review of current ambulatory assessment studies in adolescent samples and practical recommendations. Journal of Research on Adolescence, 29(3), 560-577.
This checklist provides you with what we consider good practices of reporting in AA studies, above and beyond what is typically required in reporting in the Method section of empirical studies (e.g., APA).
Participants
1	□ Report on specific recruitment methods (e.g., effective strategies to ensure school participation)
2	□ A priori power analysis, based on sample size, number of assessments, and smallest effect size of interest
3	□ Open Science: Share Monte Carlo simulation syntaxes and output files
Procedure
Technology
4	□ Devices (including versions), when relevant (e.g., % of participants who use an IOS vs. Android smartphone)
5	□ Software Design of Study
6	□ Prompt design (i.e., signal-contingent, interval-contingent, event-contingent; random vs. fixed intervals)
7	□ Study duration
8	□ Response window (i.e., how much time do the participants have to complete a questionnaire?)
9	□ Total number of items per assessment
10	□ Number of assessments per day
Participant Inclusion and Monitoring Protocol
11	□ Exclusion or inclusion criteria
12	□ The instructions that were given to participants
13	□ Incentive structure (i.e., what compensation was provided to participants?)
14	□ Monitoring scheme (i.e., if, how many, and when automatic reminders were sent; whether and under which circumstances participants were contacted, which messages were sent)
15	□ Any problems during data collection
16	□ Adjustments to protocol
Compliance
17	□ Questionnaire duration (i.e., average questionnaire duration as well as measures of variability, e.g., SD, CI).
18	□ Overall compliance (i.e., average number and percentage of completed assessments, including measure of variability such as SD, or a plot visualizing this variability)
19	□ Reasons for noncompliance (e.g., technical problems, response window passed, illness reported)
20	□ Time lag between prompt and completed assessment (i.e., is compliance based on assessments completed within a certain time window or on all assessments?)
21	□ Patterns of noncompliance and missing data
22	□ Were participants excluded for analyses based on compliance rates? If so, what cut-off was used?
23	□ If relevant: Compliance after exclusion of participants
Materials
24	□ Scale construction and transformation (including centering)
25	□ Are participants asked about their current state (in-the-moment) or about the past hour(s)/day?
26	□ Psychometric properties of scales (e.g., within-person reliability)
27	□ Open Science: Share all items and syntaxes for scale construction and testing psychometric properties
Results
28	□ Open science: Share anonymized data via open repositories
29	□ Open science: Share all scripts for analyses

## Sheet: 5.Checklist 2
Liao, Y., Skelton, K., Dunton, G., & Bruening, M. (2016). A systematic review of methods and procedures used in ecological momentary assessments of diet and physical activity research in youth: an adapted STROBE checklist for reporting EMA studies (CREMAS). Journal of medical Internet research, 18(6), e151.
Title
1	Include ecological momentary assessment in title and key words
Introduction
2	Briefly introduce the concept of EMA and provide reasons for utilizing EMA for this study or topic of interests
Methods
3	Training	Indicate if, and by what methods, training of participants for EMA protocol was used
4	Technology	Describe what technology, if any, was used. Include the following information: device (eg, mobile phone, portable computer), model (eg, Nexus 4, iPod), operating system (eg, Android, Windows), and EMA program name
5	Wave Duration	State the number of waves for the study (eg, 2 monitoring periods over the course of 1 year)
6	Monitoring Period	State the number of days each wave of the study lasted, and how many weekdays versus weekend days
7	Prompting Design	Indicate the prompting strategy used for the study (eg, event-based, intervalbased, or a combination of the two). If using interval-based strategy, indicate what type of schedule is used (eg, fixed, random, or hybrid interval)
8	Prompt frequency	Intended frequency of prompts per day. Break down by weekdays and weekend days if applicable
9	Design features	Describe any design feature to address potential sources of bias (eg, reactivity) or participant burden (eg, EMA questions appearing in different orders)
Results
10	Attrition	Indicate participant attrition throughout the study; report attrition rates both by monitoring days and waves, if applicable
11	Prompt Delivery	Report number of EMA prompts that were planned to be delivered. If possible, also report the number of EMA prompts that were actually received by participants and indicate reasons for why prompts were not sent out (eg, technical issues or participant noncompliance reason such as phone was powered off)
12	Latency	Report the amount of time from prompt signal to answering of prompt
13	Compliance Rate	Report total answered EMA prompts across all subjects and the average number of EMA prompts answered per person. Report compliance rate both by monitoring days and waves, if applicable. Indicate reasons for noncompliance, if known
14	Missing data	Report whether EMA compliance is related to demographic or time-varying variables
Discussion
15	Limitations	Discuss limitations of the study, taking into account sources of potential bias when using EMA methods (eg, reactivity, use of technology)
16	Conclusion	Provide a general interpretation of results and discuss the benefits of using EMA (eg, improving understanding of daily behaviors)
